# Supplementary material for: Rio1 downregulates centromeric RNA levels to promote the timely assembly of structurally fit kinetochores
Source: Nat Commun. 2023 Jun 1;14:3172. doi: 10.1038/s41467-023-38920-9 (PMC10235086; doi:10.1038/s41467-023-38920-9)
Supplement: Supplementary file 4 — Supplementary Data 2 [file 41467_2023_38920_MOESM4_ESM.xlsx]

## Sheet: Supplementary Table 1
	Supplementary Data 2. Differentially expressed genes (annotated ORFs) identified in three independent experiments (RIO1-AID + auxin/RIO1-AID + mock). The applied filters were Padj <= 0.05 and Log2FoldChange <= -1 and >= +1.
	ORF	BaseMean	log2FoldChange	lfcSE	Stat	P value	Padj
	YBR093C	36876.7	-2.79131	0.0343525	-52.1451	0	0
	YDR216W	23935.4	2.12272	0.0365605	30.7084	4.39065e-207	1.46911e-203
	YOL058W	13645.8	-2.88532	0.0616851	-30.5637	3.72276e-205	8.30424e-202
	YDR042C	3303.62	2.75983	0.0587422	29.9585	3.40694e-197	5.69982e-194
	YJL047C-A	875.606	3.36377	0.0961386	24.5871	1.73457e-133	2.32155e-130
	YOR041C	766.736	3.61667	0.109679	23.8577	8.43212e-126	9.40463e-123
	YBR296C	2603.74	-2.35715	0.0570708	-23.7801	5.37225e-125	5.13587e-122
	YAR071W	10690.5	-1.96607	0.0420226	-22.9893	5.9636e-117	4.98855e-114
	YER091C	73889.7	-2.16942	0.0525368	-22.259	9.22988e-110	6.86293e-107
	YGR190C	514.022	4.37194	0.152641	22.0907	3.88049e-108	2.59682e-105
	YPR035W	33860.1	-1.78335	0.0359869	-21.7678	4.68899e-105	2.85261e-102
	snR71	2918.28	2.35741	0.0632011	21.4776	2.51987e-102	1.40524e-99
	YKL103C	11812.1	-1.87645	0.0436324	-20.0872	9.55664e-90	4.91946e-87
	snR56	2311.51	2.04496	0.0520604	20.0721	1.2938e-89	6.18438e-87
	YFL055W	2639.08	1.98921	0.0510124	19.3915	9.09902e-84	4.05938e-81
	YHR157W	875.036	2.75917	0.0976428	18.0164	1.44778e-72	6.05535e-70
	YGR254W	105747	-1.62948	0.0354856	-17.7389	2.09988e-70	8.26613e-68
	YLR343W	3305.79	1.82239	0.0466497	17.6291	1.47207e-69	5.47284e-67
	YCL040W	16490.4	-1.81092	0.0478781	-16.9372	2.39213e-64	8.42535e-62
	YJL088W	3565.42	-1.82076	0.0489842	-16.7557	5.14573e-63	1.72176e-60
	YCR098C	4652.32	-2.09318	0.0674089	-16.2171	3.81871e-59	1.2169e-56
	YLR303W	33117	-1.57102	0.0354729	-16.0973	2.66283e-58	8.09986e-56
	YJR109C	36374.4	-1.62007	0.0396862	-15.6242	4.97928e-55	1.44875e-52
	YPL198W	15747.8	-1.54808	0.0354061	-15.4798	4.74769e-54	1.32381e-51
	YOR134W	799.383	2.37518	0.0904189	15.209	3.08208e-52	8.25011e-50
	YER096W	1750.15	1.85241	0.0565939	15.0618	2.88707e-51	7.43088e-49
	YHR215W	40650	-1.53568	0.0374396	-14.3078	1.95734e-46	4.85129e-44
	YHR018C	7504.6	-1.67969	0.0476027	-14.2783	2.98671e-46	7.13823e-44
	YIL134W	2824	1.7485	0.0548177	13.6543	1.90221e-42	4.38952e-40
	YGR055W	36026.6	-1.37654	0.0276487	-13.6187	3.1007e-42	6.91662e-40
	YGL152C	357.132	2.96303	0.144669	13.5691	6.10882e-42	1.31872e-39
	YHR014W	416.465	2.61348	0.121183	13.3144	1.90785e-40	3.98979e-38
	YGL175C	3030.25	1.61816	0.0470457	13.1396	1.95149e-39	3.95739e-37
	YNL178W	78965.2	-1.78425	0.060213	-13.0246	8.87188e-39	1.74619e-36
	YGL117W	2268.94	-1.80829	0.063333	-12.7626	2.65269e-37	5.07193e-35
	YGL122C	53902.6	1.46892	0.0370046	12.6719	8.46824e-37	1.57415e-34
	YDR502C	29245	-1.39496	0.0319155	-12.3752	3.56221e-35	6.44278e-33
	YPL245W	6594.07	1.85152	0.0702149	12.1274	7.56557e-34	1.33234e-31
	YFR053C	8135.16	-1.83193	0.0688763	-12.0786	1.37097e-33	2.35244e-31
	YBR019C	457.914	2.30248	0.109033	11.9458	6.83052e-33	1.14275e-30
	YKL078W	13886.1	1.40069	0.0336444	11.9095	1.05638e-32	1.72421e-30
	YHL033C	78308.3	-1.4444	0.038688	-11.4868	1.53764e-30	2.44997e-28
	YLR174W	1818.31	1.69536	0.0611366	11.3738	5.64656e-30	8.78762e-28
	YPL250C	6356.16	-1.75247	0.0668795	-11.2511	2.28806e-29	3.47994e-27
	YGR018C	303.581	2.64613	0.148403	11.0922	1.36804e-28	2.03443e-26
	YNL277W	1607.61	-1.65158	0.0593785	-10.9733	5.13662e-28	7.47267e-26
	YNL112W	130487	1.3443	0.0314915	10.933	8.01281e-28	1.14089e-25
	YOR139C	173.965	3.248	0.207134	10.8529	1.93188e-27	2.69336e-25
	YIL012W	275.168	2.82437	0.17322	10.5321	6.14449e-26	8.39162e-24
	YJR149W	4734.8	1.4348	0.0413779	10.5081	7.92919e-26	1.06124e-23
	YKR039W	31103.9	-2.05244	0.100916	-10.4288	1.83155e-25	2.40329e-23
	YGL184C	316.656	-2.77143	0.171597	-10.3232	5.53649e-25	7.12504e-23
	YOL157C	836.18	1.8526	0.0827229	10.3067	6.57094e-25	8.29674e-23
	YNR056C	358.68	2.28257	0.125111	10.2515	1.16494e-24	1.44366e-22
	YMR245W	318.081	2.32281	0.129374	10.2247	1.53768e-24	1.87094e-22
	YLL037W	290.815	2.46094	0.144535	10.1078	5.09921e-24	6.09356e-22
	YNL096C	44389.7	-1.33472	0.033971	-9.85317	6.64153e-23	7.79739e-21
	YCL025C	17579.1	-1.4797	0.0489126	-9.80737	1.04656e-22	1.20752e-20
	YDL114W	174.513	2.84398	0.188493	9.78275	1.33528e-22	1.51453e-20
	YOR348C	7427.1	-1.53943	0.0553479	-9.74609	1.91716e-22	2.13827e-20
	YDR402C	454.061	2.06679	0.110614	9.64424	5.19939e-22	5.70399e-20
	YKL038W	29650.3	1.29851	0.0310985	9.59889	8.08064e-22	8.72188e-20
	YEL045C	251.691	2.41963	0.14913	9.51936	1.74252e-21	1.85094e-19
	YNL160W	24243.1	-1.41634	0.0442368	-9.41154	4.88919e-21	5.11226e-19
	YHR069C-A	226.481	2.55376	0.166593	9.32672	1.09203e-20	1.12428e-18
	YOR242C	558.824	1.94185	0.101451	9.28385	1.63466e-20	1.65745e-18
	YOR050C	439.5	1.94879	0.103884	9.13318	6.65152e-20	6.64357e-18
	YAL064W	196.692	2.59713	0.176348	9.05671	1.34447e-19	1.32312e-17
	YGR291C	79.3541	4.53963	0.400108	8.84668	9.01613e-19	8.74434e-17
	YDR526C	147.398	2.82169	0.207917	8.76163	1.92453e-18	1.83985e-16
	YBR219C	129.341	2.89809	0.220957	8.59033	8.67181e-18	8.17349e-16
	YMR316C-A	300.558	2.20406	0.14104	8.53706	1.3768e-17	1.27966e-15
	YDR426C	96.8263	3.26411	0.265445	8.52947	1.47019e-17	1.34774e-15
	YNL251C	58691.9	1.31493	0.0371799	8.47053	2.44282e-17	2.2091e-15
	YBR046C	1633.26	-1.5389	0.0636587	-8.46548	2.55091e-17	2.27609e-15
	YBR214W	6762.74	-1.42371	0.0504424	-8.39982	4.47176e-17	3.9375e-15
	YOR313C	1552.88	-1.53631	0.0638886	-8.39439	4.68321e-17	4.07014e-15
	YJL152W	145.996	2.66705	0.201956	8.25453	1.52504e-16	1.30841e-14
	YCL030C	8995.68	-1.39245	0.0483351	-8.11936	4.68647e-16	3.96986e-14
	YPR193C	516.351	1.89956	0.111438	8.07229	6.89936e-16	5.77131e-14
	YHR033W	13923.2	1.33267	0.0415159	8.01303	1.11919e-15	9.24644e-14
	YMR194C-B	334.366	-1.94073	0.117606	-7.99902	1.25413e-15	1.02349e-13
	YNL067W	19530.7	-1.32994	0.0414021	-7.96924	1.59647e-15	1.28718e-13
	YGL123W	286717	-1.27165	0.0347945	-7.80735	5.84039e-15	4.65284e-13
	YPR054W	380.829	1.92848	0.119327	7.78097	7.19732e-15	5.66641e-13
	YDL162C	123.539	2.66659	0.214506	7.76941	7.88511e-15	6.13572e-13
	YNL162W	58129.4	-1.30569	0.0396854	-7.70279	1.33126e-14	1.024e-12
	YDL114W-A	314.708	2.01906	0.132423	7.69551	1.40931e-14	1.07172e-12
	YAR050W	7773.49	1.32737	0.0427645	7.65522	1.92977e-14	1.44146e-12
	YLR406C	35383.1	-1.25497	0.0333092	-7.65464	1.93861e-14	1.44146e-12
	YER060W-A	1549.41	1.42389	0.057395	7.38543	1.51964e-13	1.11752e-11
	YJL052W	8386.78	-1.85544	0.117403	-7.28632	3.18538e-13	2.31702e-11
	YDL124W	30345.8	-1.22332	0.0307286	-7.2674	3.6648e-13	2.63708e-11
	YLL060C	6664.85	-1.34757	0.0482806	-7.19886	6.07159e-13	4.32245e-11
	YOR236W	3428.53	-1.32959	0.0461807	-7.13705	9.53584e-13	6.71725e-11
	YEL030C-A	117.321	2.73406	0.243303	7.12718	1.02442e-12	7.14109e-11
	YOL079W	80.0283	3.20376	0.310506	7.09732	1.27197e-12	8.77531e-11
	YPL216W	4536.49	1.30982	0.0437674	7.07877	1.45443e-12	9.93167e-11
	YDL071C	342.762	1.87441	0.124066	7.04794	1.81581e-12	1.22742e-10
	YJR018W	212.072	2.05276	0.150388	7.00032	2.55373e-12	1.70896e-10
	YDL214C	1143.73	1.44763	0.0643545	6.95568	3.50861e-12	2.32471e-10
	YPL171C	1763.37	-1.44202	0.064042	-6.90195	5.12918e-12	3.36515e-10
	YDR064W	123934	-1.28189	0.0410006	-6.87524	6.18834e-12	4.02062e-10
	YER023C-A	62.8556	3.28746	0.335482	6.81845	9.20287e-12	5.92169e-10
	YBR298C-A	50.4046	3.75924	0.408758	6.75031	1.47533e-11	9.40276e-10
	YOR331C	93.4433	2.78172	0.265944	6.69962	2.08963e-11	1.31923e-09
	YMR017W	181.966	2.13136	0.171068	6.61354	3.75231e-11	2.34677e-09
	YDR258C	10342.9	-1.24888	0.0377752	-6.58849	4.44309e-11	2.75307e-09
	YML120C	9487.03	-1.20502	0.0311411	-6.58354	4.5938e-11	2.82034e-09
	YOR234C	48518.5	-1.23448	0.0358306	-6.54426	5.9791e-11	3.63747e-09
	YDL227C	9304.67	-1.22693	0.0348657	-6.50865	7.58316e-11	4.57176e-09
	YDR124W	1035.42	1.51914	0.0798738	6.49951	8.05803e-11	4.81467e-09
	YHL041W	76.0416	2.81192	0.285699	6.34208	2.26684e-10	1.34245e-08
	YGL135W	66075.6	-1.35791	0.0568389	-6.29694	3.03586e-10	1.78211e-08
	YML054C	657.638	-1.80179	0.127762	-6.27568	3.48117e-10	2.02574e-08
	YPL222C-A	397.517	1.7038	0.112817	6.23843	4.41991e-10	2.54983e-08
	YMR317W	757.419	1.52209	0.0847017	6.16387	7.09902e-10	4.06039e-08
	YLR062C	62.8283	2.88561	0.307451	6.13304	8.6218e-10	4.88958e-08
	tW(CCA)P	1076.01	1.4207	0.0693278	6.06831	1.2926e-09	7.269e-08
	YBL062W	88.8433	2.50601	0.248753	6.05423	1.41094e-09	7.86835e-08
	snR48	1070.63	1.43783	0.0726664	6.02527	1.6883e-09	9.33725e-08
	YOR268C	126.534	2.3523	0.227658	5.94005	2.84928e-09	1.5629e-07
	YOR392W	119.086	2.24315	0.209822	5.92479	3.12688e-09	1.70123e-07
	YJL027C	114.333	2.26844	0.214332	5.91811	3.25669e-09	1.75756e-07
	YLL062C	1649.52	-1.35921	0.0609075	-5.89763	3.68769e-09	1.97424e-07
	PWR1	35.9414	4.07934	0.524779	5.86788	4.41411e-09	2.34438e-07
	YCL026C-A	590.861	-1.51246	0.0875008	-5.85664	4.72318e-09	2.48878e-07
	YOL014W	2060.69	1.33223	0.0568	5.84908	4.94291e-09	2.58422e-07
	YBR145W	1367.11	-1.42263	0.0725637	-5.8242	5.7386e-09	2.97695e-07
	YCR081C-A	61.111	2.83738	0.317079	5.79471	6.84389e-09	3.52303e-07
	YDR281C	1692.26	-1.3458	0.0598135	-5.78138	7.40889e-09	3.78475e-07
	YLR388W	35951.1	-1.18147	0.0316592	-5.73183	9.93517e-09	5.03683e-07
	YFL051C	190.03	1.91369	0.159823	5.71691	1.08477e-08	5.45811e-07
	YGR157W	49603.5	-1.15721	0.0275897	-5.69817	1.21097e-08	6.04763e-07
	YDR471W	83693	-1.21862	0.038534	-5.67344	1.39962e-08	6.93796e-07
	YJR073C	5280.15	-1.26108	0.0465554	-5.60802	2.04654e-08	1.00702e-06
	YLL047W	53.4768	2.92673	0.34378	5.60454	2.08803e-08	1.01993e-06
	YHL019W-A	66.0817	2.72001	0.307689	5.59011	2.26926e-08	1.10043e-06
	YDR203W	31.2079	4.17721	0.577512	5.50156	3.76453e-08	1.81239e-06
	YCL026C-B	1997.54	-1.31751	0.0582059	-5.45501	4.8971e-08	2.34082e-06
	YBR018C	308.539	1.68817	0.126851	5.42504	5.79427e-08	2.75002e-06
	YOR225W	49.7735	2.91115	0.352857	5.41621	6.08761e-08	2.86889e-06
	YHR040W	5747.44	1.22127	0.0408897	5.41144	6.25187e-08	2.9257e-06
	YOR347C	4600.9	-1.2366	0.0439067	-5.38864	7.09927e-08	3.29919e-06
	YJL043W	247.008	1.79704	0.148445	5.36923	7.90737e-08	3.62439e-06
	YLR120W-A	108.711	2.29024	0.24026	5.3702	7.86491e-08	3.62439e-06
	YGR269W	458.898	1.64606	0.120514	5.36088	8.28185e-08	3.77021e-06
	YAL031W-A	35.7775	3.40087	0.451495	5.31761	1.0514e-07	4.75406e-06
	YAR030C	421.638	1.58779	0.111957	5.2502	1.51938e-07	6.82394e-06
	YJL026C-A	52.0906	2.70073	0.327657	5.19059	2.09626e-07	9.3521e-06
	YBL012C	34.0295	3.41767	0.466702	5.18033	2.21488e-07	9.81587e-06
	YDL079C	1156.85	1.32776	0.0639888	5.12221	3.01983e-07	1.32952e-05
	YPL249C	5327.47	-1.18414	0.0359856	-5.11706	3.10342e-07	1.35739e-05
	YER150W	1333.93	1.41343	0.0809014	5.11029	3.21656e-07	1.39774e-05
	YOR029W	34.8155	3.35621	0.461357	5.10713	3.27088e-07	1.41218e-05
	YBL113W-A	345.206	1.62764	0.124492	5.04156	4.61757e-07	1.98082e-05
	YKL183C-A	44.1259	2.87001	0.374405	4.99462	5.8953e-07	2.51283e-05
	YLR444C	65.3027	2.46639	0.294114	4.98579	6.17107e-07	2.61372e-05
	YJL133C-A	936.413	-1.45638	0.0919864	-4.96144	6.99734e-07	2.94504e-05
	YPL230W	1134.71	1.3559	0.0722605	4.92521	8.42699e-07	3.52459e-05
	YKL037W	131.694	1.97151	0.19791	4.90883	9.16231e-07	3.80834e-05
	snR65	202.105	1.71105	0.148918	4.77478	1.79905e-06	7.43165e-05
	YOR068C	92.8443	2.24877	0.26174	4.77102	1.83296e-06	7.52527e-05
	YER063W	3347.8	-1.2496	0.0526826	-4.73776	2.16095e-06	8.81771e-05
	YOL154W	1490.52	1.26964	0.0575351	4.68653	2.77878e-06	0.0001127
	YCL007C	64.6923	2.4478	0.310288	4.666	3.07115e-06	0.000123808
	YOR345C	63.2579	2.37991	0.298415	4.62411	3.76206e-06	0.000149855
	YBL073W	25.7773	3.42755	0.534519	4.54156	5.58398e-06	0.000221113
	YHR028W-A	83.9004	2.11751	0.246167	4.53963	5.6354e-06	0.000221836
	YEL077W-A	340.55	1.51779	0.114197	4.53416	5.78339e-06	0.00022633
	YDL159C-B	52.9751	2.49561	0.33034	4.52749	5.96881e-06	0.000230886
	YHR092C	6604.72	-1.67473	0.148998	-4.52847	5.9413e-06	0.000230886
	YML094C-A	41.5205	2.78635	0.396835	4.50149	6.74779e-06	0.000259518
	YFR035C	82.1286	2.08227	0.240565	4.49888	6.83109e-06	0.000261221
	YGR146C-A	225.872	1.73246	0.163131	4.49001	7.12192e-06	0.000270795
	YAL059C-A	56.5738	2.38185	0.308339	4.48158	7.40912e-06	0.000280123
	YGR149W	3638.33	-1.26057	0.0583839	-4.46307	8.07939e-06	0.000303749
	YBR183W	1653.66	-1.32309	0.0726588	-4.44663	8.72273e-06	0.000326103
	YHR213W-B	30.5453	3.05247	0.46202	4.44238	8.89694e-06	0.000330769
	YKR076W	2004.14	-1.2829	0.063997	-4.42059	9.84301e-06	0.000363919
	YEL011W	1723.31	-1.38567	0.0874181	-4.41177	1.02527e-05	0.000376984
	YMR193C-A	23.2294	3.56045	0.585642	4.37204	1.2309e-05	0.00045012
	YOL162W	245.088	1.5878	0.135168	4.34868	1.36958e-05	0.000498109
	YNL228W	89.8158	1.99147	0.228864	4.33214	1.47668e-05	0.000534159
	YKL118W	97.9328	2.00438	0.231965	4.32989	1.49185e-05	0.000536747
	YNL203C	2159.9	1.22362	0.0516889	4.32626	1.51659e-05	0.000542729
	YDR523C	1503.15	1.24801	0.0574105	4.32002	1.56013e-05	0.000555341
	YNL235C	45.5104	2.47474	0.342488	4.30597	1.66256e-05	0.000588671
	YMR254C	88.6394	2.00705	0.235029	4.2848	1.82902e-05	0.000644201
	YNL338W	100.447	1.97017	0.229317	4.23071	2.32955e-05	0.000816196
	YFR023W	208.616	1.69415	0.164717	4.2142	2.50668e-05	0.000873681
	YLR217W	49.6596	2.44901	0.344298	4.2086	2.56957e-05	0.000890963
	YDR521W	24.4751	3.36033	0.562957	4.19274	2.75606e-05	0.000950699
	YLR108C	7409.18	-1.19006	0.0459656	-4.13492	3.55085e-05	0.00121858
	YER055C	26091.9	-1.12817	0.0311192	-4.11865	3.81094e-05	0.00130116
	YFL034C-A	11626.9	-1.16299	0.0398014	-4.09514	4.21918e-05	0.00143323
	YIR020W-A	24.8149	3.12477	0.525289	4.04496	5.23331e-05	0.00176875
	YGR031C-A	39.0914	2.72045	0.427327	4.02609	5.67131e-05	0.00190716
	YDR327W	39.9231	2.49853	0.374421	4.00226	6.27409e-05	0.00209931
	YMR116C	221428	-1.17595	0.044	-3.99877	6.36733e-05	0.00211991
	YPL079W	64993.8	-1.14743	0.0372085	-3.96217	7.42714e-05	0.00246052
	YIL142C-A	26.2811	2.90611	0.485847	3.92327	8.73536e-05	0.00287966
	YGR160W	21.2518	3.26376	0.578065	3.9161	8.99918e-05	0.00295208
	YJL164C	3388.95	-1.17249	0.0441592	-3.90604	9.38206e-05	0.00306267
	YCR049C	41.8781	2.48502	0.382697	3.8804	0.000104285	0.00338773
	YCR013C	83.5504	1.91356	0.236472	3.86329	0.000111868	0.00361653
	YBL109W	404.923	1.46576	0.120826	3.8548	0.000115825	0.0037086
	YMR306C-A	392.093	1.42992	0.111503	3.85564	0.000115429	0.0037086
	YLR466C-B	303.32	1.47652	0.124029	3.842	0.000122035	0.00388886
	YIR013C	66.985	2.10169	0.287187	3.83612	0.000124992	0.0039642
	YBR277C	93.1233	1.85173	0.222921	3.82077	0.000133033	0.00419932
	YHR179W	88492.9	-1.10696	0.0281415	-3.80085	0.000144199	0.00453041
	YPR146C	515.17	1.41453	0.109413	3.78867	0.000151459	0.00473626
	YDL163W	18.0799	3.50891	0.66432	3.77666	0.000158946	0.00494728
	YBR284W	1456.18	1.22623	0.0599955	3.77076	0.00016275	0.00504224
	YPL025C	255.253	1.51233	0.136072	3.76517	0.000166434	0.00513261
	YKL169C	351.72	1.43143	0.116027	3.71837	0.000200513	0.0061552
	YJR159W	121.953	1.76949	0.207212	3.71353	0.000204385	0.0062454
	YGL183C	131.31	1.71015	0.191308	3.71204	0.000205593	0.00625377
	YAL004W	19.2096	3.2439	0.606696	3.69856	0.000216829	0.00656571
	YJR037W	25.2998	2.74689	0.477447	3.65881	0.000253392	0.00763828
	YFL012W	88.4049	1.83552	0.230474	3.62524	0.000288695	0.00866343
	YNL174W	18.8847	3.37098	0.655733	3.61577	0.000299462	0.00894642
	YBR189W	171369	-1.16277	0.045148	-3.60536	0.00031172	0.00923022
	YJL086C	13.5001	4.5591	0.986862	3.60649	0.000310372	0.00923022
	YBR230W-A	376.059	-1.40355	0.112451	-3.58862	0.000332434	0.0098002
	YOR381W-A	207.74	1.58391	0.164839	3.54229	0.000396667	0.0116425
	YEL053W-A	54.4329	2.1395	0.322548	3.53282	0.000411148	0.0120149
	YNL105W	19.1402	3.08726	0.593255	3.51832	0.000434296	0.0126361
	YPL081W	16764.9	-1.17306	0.0496489	-3.48569	0.000490862	0.0142201
	YBL053W	336.237	1.41008	0.117772	3.48195	0.000497769	0.0143581
	YPR184W	14288.1	1.12294	0.0353382	3.4789	0.000503483	0.0144605
	YDR516C	5433.63	-1.14494	0.0417028	-3.4755	0.000509896	0.0145822
	YNL150W	82.6572	1.83989	0.243096	3.455	0.000550297	0.0156706
	YJL177W	102385	-1.12541	0.0363467	-3.45037	0.000559813	0.015874
	YMR182W-A	967.667	1.2662	0.077467	3.43634	0.000589635	0.0166491
	YCR025C	601.302	1.36199	0.105627	3.42706	0.000610155	0.0171561
	YGR242W	14.5698	3.6359	0.769761	3.42431	0.000616365	0.0172582
	YDR136C	30.2243	2.43336	0.429684	3.33585	0.000850398	0.0237119
	YHL002C-A	110.128	1.78218	0.236031	3.31389	0.000920063	0.025548
	YLR465C	129.394	1.60283	0.182331	3.30623	0.00094561	0.0261489
	YOL131W	23.9268	2.64425	0.498263	3.29997	0.000966961	0.0266292
	YLR406C-A	62.3506	1.88547	0.272785	3.24605	0.00117017	0.0320932
	YDR048C	43.8714	2.08706	0.335718	3.23803	0.00120358	0.0328749
	YJL015C	75.9348	1.79726	0.246503	3.23429	0.00121946	0.0331733
	YNR042W	188.246	1.48498	0.151853	3.19376	0.00140434	0.038048
	YKL220C	2638.16	1.15603	0.0489239	3.18918	0.00142675	0.0384993
	YLR279W	136.928	1.58308	0.183742	3.17338	0.00150676	0.040495
	YDR112W	11.8558	3.57755	0.814772	3.16353	0.0015587	0.0417234
	tW(CCA)J	25.0577	2.54871	0.490408	3.158	0.00158853	0.0423524
	YGR069W	164.268	1.52195	0.165975	3.14477	0.00166217	0.0441399
