# Supplementary material for: Rio1 downregulates centromeric RNA levels to promote the timely assembly of structurally fit kinetochores
Source: Nat Commun. 2023 Jun 1;14:3172. doi: 10.1038/s41467-023-38920-9 (PMC10235086; doi:10.1038/s41467-023-38920-9)
Supplement: Supplementary file 6 — Source Data [file 41467_2023_38920_MOESM6_ESM.xlsx]

## Sheet: Figure 2
Source data
Figure 2a										Figure 2b											Figure 2c									Figure 2d											Figure 2e
	periCEN5, up	CEN5 core	periCEN5, down			periCEN8, up	CEN8 core	periCEN8, down			time, min	RIO1-AID				RIO1-AID + Auxin					0	15	30	45	60	90	120	150			Time (min)	NDC10				ndc10-1					CEN5		CEN8
RIO1	4.87787	0.738853	58.2643		RIO1	24.214	0.609972	10.9151		CEN5	0	33.3191	26.4768	33.9141	26.1793	35.499	69.9981	48.4987	51.4986		0.012361	0.207159	0.095495	0.079147	0.00204	0.001177	0.003785	0.012832		CEN5	0	47.9633	69.9224	42.7625	78.0126	2506.55	2608.85	2532.12	2583.28		NDC10, 37C	ndc-10, 37°C	NDC10, 37C	ndc-10, 37°C
	5.13135	0.935622	83.3383			27.0888	0.694444	14.1221			15	315.639	329.919	196.94	237.101	521.486	492.487	398.989	468.488		0.012462	0.299421	0.104482	0.085973	0.005848	0.001696	0.004291	0.027505			15	197.632	216.702	136.956	170.472	26446.6	28364.9	27162.8	37649.3		0.0615143	0.67317	0.0294419	0.431933
	6.49415	1.20046	96.0078			27.3792	1.14539	14.4597			30	226.094	259.711	120.782	172.248	3123.42	3648.4	2418.43	3448.41		0.012614	0.442784	0.120847	0.086525	0.005998	0.002545	0.006515	0.027807			30	18.4919	14.4468	2.31148	8.66807	14783.5	15320.6	13555.8	18006.2		0.0693507	0.82603	0.0342292	0.44068
	10.2077	1.2577	127.773			28.4261	1.15698	29.9186			45	122.567	210.922	64.2583	126.732	728.481	886.476	469.987	478.987		0.0143	0.484615	0.233282	0.087024	0.009929	0.007002	0.033163	0.028609			45	40.451	28.8936	15.6025	10.4017	6266.36	6112.9	5857.13	8645.02		0.0932104	1.03515	0.0390561	0.508445
	8.5	1.29796	232.899			35.7581	1.33946	22.1891			60	20.2295	29.1542	18.742	35.9965	399.989	362.49	222.494	199.495		0.01567	0.88972	0.357585	0.095354	0.010109	0.007285	0.03595	0.028822			60	134.644	116.73	93.6152	112.685	10640	10767.9	11023.7	15627.5		0.0932846	1.75407	0.040336	0.574671
RIO1-AID	3.56676	0.870972	68.9986		RIO1-AID	21.671	0.65475	19.6599			75	22.9069	11.6022	9.81724	11.8997	53.9986	73.998	40.4989	69.4981		0.024446	1		0.102153	0.012864	0.027896	0.037075	0.044127			75	65.8773	112.685	60.0986	52.0084	15013.7	15448.5	16701.8	25577		0.19369	1.84619	0.0661958	0.61075
	4.63542	1.05043	71.5408			25.1816	0.715651	19.9902			90	29.1542	44.9213	44.6238	46.7062	30.9992	50.4986	17.4995	32.9991		0.034897			0.107972	0.013091	0.065129	0.044276	0.046762			90	18.4919	44.4961	11.5574	10.4017	8517.14	7800.98	10358.7	13453.5
	6.23123	1.49702	90.4652			26.1817	1.06496	20.1637			105	116.914	140.416	99.3623	94.6025	91.4976	122.997	114.497	137.996		0.035262			0.151493	0.015113	0.078192	0.050164	0.057504		CEN8	0	10.2902	11.2549	10.7189	14.4706	875.668	859.146	751.753
	7.34439	1.52123	172.962			33.5506	1.26978	22.1632			120	204.972	204.674	204.674		561.485	593.484	493.487	377.99		0.042562			0.157925	0.018604	0.090378	0.055944	0.058592			15	92.3973	64.528	42.1255	31.6209	2139.6	1676.99	1858.73
	9.1248	1.61708	223.918			40.2254	1.30052	40.0407			135	133.871	106.502	119.592	117.807	1171.97	1141.97	2808.43	3134.92		0.043029				0.019499	0.092097	0.057212	0.061036			30	2.46536	4.50196	2.78693	1.60784	941.756	1305.24	1263.94
RIO1-AID plus auxin	66.4864	6.38766	1744.15		RIO1-AID plus auxin	197.31	2.32017	160.382		periCEN5	0	110.797	110.797	105.257	117.445	859.014	930.599	859.014	930.599		0.052614				0.026527	0.119998	0.06545	0.063727			45	10.3974	10.183	12.5412	1.92941	991.322	1024.37	1404.37
	73.6349	6.5721	2339.26			206.904	3.92032	161.647			15	421.029	476.427	545.121	522.962	2756	4098.21	3122.88	2764.95		0.100066				0.029863	0.123721	0.065849	0.067727			60	28.7268	48.5568	30.7634	20.9019	1280.46	1214.37	1140.02
	139.539	7.20728	3427.07			212.848	3.95191	171.163			30	378.926	454.268	331.283	426.568	6218.9	9118.08	7256.88	6872.11						0.036113		0.068532	0.081019			75	11.5765	22.8314	33.2287	9.64705	1916.56	1800.9	1999.17
	174.826	12.103	5016.05			233.678	5.98334	204.213			45	181.707	182.815	211.622	241.537	2254.91	2881.28	3400.26	3382.37						0.044227		0.075328	0.088746			90	10.3974	8.78954	11.898	1.92941	1255.67	1222.63	1809.16
	229.349	12.9869	7495			316.046	7.42878	187.688			60	93.0695	101.933	103.041	85.3137	1064.82	1037.98	1369.05	1378								0.110106	0.088953
											75	75.342	74.234	96.3934	85.3137	975.339	894.807	751.638	706.897								0.12033	0.097693
											90	182.815	155.116	278.101	295.828	1064.82	1011.13	518.988	921.651								0.151109	0.101037
											105	352.334	346.795	399.977	293.612	2165.43	2344.39	2254.91	2702.32								0.153411	0.107172
											120	535.15	491.939	513.544		4465.09	5547.8	3552.38	4608.25								0.156785	0.1194
											135	393.329	446.512	473.103	521.854	11569.9	13001.5	9189.66	11355.1								0.217063	0.166605
										CEN8	0	12.8111	12.0136	30.0506	28.1798	35.8819	35.8669	28.9515	28.9395								0.239068	0.191429
											15	221.964	507.296	124.017	283.438	479.578	465.752	416.699	404.685									0.27491
											30	235.865	224.679	213.83		2985.57	2927.11	1838.46	1802.46									0.284065
											45	152.603	141.269	77.7659	71.9899	697.886	681.691	677.868	662.136									0.796044
											60	26.2186	26.3071	26.0559	26.1439	201.099	192.658	181.911	174.276
											75	16.3994	17.187	1.91606	2.00807	58.3294	56.4267	35.3344	34.1818
											90	59.033	55.8795	21.5875	20.4343	32.4725	38.4354	27.6317	32.7056
											105	133.384	138.26	116.355	120.608	73.0608	73.7732	76.612	77.359
											120	151.416	189.266	136.443	170.551	218.632	221.984	172.568	175.213
											135	122.367	110.397	54.4047	49.0831	2059.61	1880.56	960.921	877.387
										periCEN8	0	137.832	133.569	150.62	146.357	472.893	433.117	450.795	411.019
											15	967.663	1148.12	1312.95	1555.93	2139.07	2289.33	2152.33	2302.59
											30	1060.02	937.823	1170.86	1035.87	6943.13	6837.06	7168.53	7058.04
											45	444.755	430.546	379.392	366.603	2426.34	2466.11	2276.07	2311.43
											60	154.883	150.62	123.622	120.78	1065.11	1135.83	1012.08	1078.37
											75	85.2566	82.4147	85.2566	82.4147	879.492	919.269	835.297	875.073
											90	146.357	130.727	139.252	123.622	729.227	662.934	715.969	654.095
											105	306.924	413.495	227.351	306.924	618.738	662.934	685.032	738.067
											120	537.117	552.747	511.54	525.749	1484.97	1436.36	1405.42	1356.81
											135	393.601	345.289	407.811	359.499	5232.76	5661.46	5360.93	5802.88

## Sheet: Figure 3
Figure 3a																					Figure 3b						Figure 3c														Figure 3d
CEN3							CEN5							CEN8							CEN5-periCEN5			CEN8-periCEN8			CEN5-periCEN5							CEN8-periCEN8							CEN5					periCEN5
RIO1	RIO1-AID	RIO1-AID plus auxin	cbf1Δ	cbf1Δ RIO1-AID	cbf1Δ RIO1-AID plus auxin		RIO1	RIO1-AID	RIO1-AID plus auxin	cbf1Δ	cbf1Δ RIO1-AID	cbf1Δ RIO1-AID plus auxin		RIO1	RIO1-AID	RIO1-AID plus auxin	cbf1Δ	cbf1Δ RIO1-AID	cbf1Δ RIO1-AID plus auxin		RIO1-AID	RIO1-AID plus auxin		RIO1-AID	RI01-AID plus auxin		RIO1-AID			RIO1-AID plus auxin				RIO1-AID			RIO1-AID plus auxin				RIO1	RIO1 plus thiolutin	RIO1-AID plus auxin	RIO1-AID plus auxin plus thiolutin		RIO1	RIO1 plus thiolutin	RIO1-AID plus auxin	RIO1-AID plus auxin plus thiolutin
0.385	0.47	24.2971	1.58	2.63	17.1433		0.74	0.98	6.57	5.94	12.48	44.87		0.802289	1.50248	4.52913	2.15	2.34	6.05		0.979848	2.08833		0.953699	1.70754		G1	S	M	G1	S	M		G1	S	M	G1	S	M		21.1823	2.41839	71.337	50.0518		6.78679	0.908031	58.0689	17.35
0.57	0.54	25.61	1.88	2.79	20.045		0.775445	1.10666	7.21	6.22	13	45.79		0.9	1.23034	4.56563	3.26	2.52	5.7		0.986349	2.16912		0.994963	1.73075		0.748903	1.6904	1.58597	0.465	7.11	0.19		0.943792	1.16354	0.958046	1.12	8.04	0.31		22.9988	4.46	105.38	68.1219		6.95496	1.19749	141.76	17.92
0.815	1.54	25.79	2.39	3.1	22.7		0.99	1.24529	9.59436	6.44	13.76	46.03		0.919139	0.826789	2.68049	2.12	2.53	5.9		1.00924	2.4716		1.05134	2.78561		0.942125	1.69058	1.44197	0.83	9.01	0.21		0.975412	1.38161	1.09611	0.9	6.54	0.29		24.5806	6.25	133.87	71.9938		7.13061	2.51	145.61	30.9932
1.595	1.79019	27.7693	2.81092	6.08	43.2		1.23	1.5	9.76531	8.57	14.2	56.42		1.08797	0.75643	4.74472	2.38	2.85	6.02		1.01092	2.58209		1.05196	3.06904		0.964975	2.37327	1.51397	0.9	9.1	0.33		1.02521	2.39797	1.17016	1.28	2.5	0.2		25.29	6.61	148.796	79.2809		7.1494	2.73	280.221	50.074
1.80333	1.97139	31.505	5.75	8.015	49.51		1.2924	1.52	12.1	8.67	14.27	57.14		1.11	0.951353	4.48289	2.99	3.49	5.39								1.03723	2.41588		1.075	10.07	0.34		1.03279	2.69078	1.27676	0.84	2.74	0.23		29.9834	16.7449	169.089	87.01		7.58573	4.11489	287.984	50.5563
																											1.15597			1.56	10.19	0.39		1.08774	3.41415	1.56679	0.93	5.3	0.4

## Sheet: Figure 4
Figure 4
All strains plus auxin
cen5 RNA								cen8 RNA								periCEN5 RNA								periCEN8 RNA
RIO1	RIO1-AID	TRF4-AID	RIO1-AID TRF4-AID	RAT1-AID	RIO1-AID RAT1-AID	RIO1-AID TRF4-AID RAT1-AID		RIO1	RIO1-AID	TRF4-AID	RIO1-AID TRF4-AID	RAT1-AID	RIO1-AID RAT1-AID	RIO1-AID TRF4-AID RAT1-AID		RIO1	RIO1-AID	TRF4-AID	RIO1-AID TRF4-AID	RAT1-AID	RIO1-AID RAT1-AID	RIO1-AID TRF4-AID RAT1-AID		RIO1	RIO1-AID	TRF4-AID	RIO1-AID TRF4-AID	RAT1-AID	RAT1-AID RIO1-AID	RIO1-AID TRF4-AID RAT1-AID
0.8025	3.93	3.48667	12.4767	4.27	5.54333	12.27		0.764	2.102	1.65	5.2	3.42	4.84	7.205		0.694	21.8333	5	12.15	2.38	7.815	3.975		0.83	2.51	6.465	3.82	5.64667	1.795	4.9
0.96	4.7375	5.12	13.94	4.885	6.22	14.83		0.9	2.6725	1.765	4.24	3.545	4.115	7.4		0.8575	28.64	6.4	13.99	2.68	10.21	4.06		0.97	2.64	6.64	6.82	7.72	2.84	5.13
0.98	6.3775	6.715	16.155	5.535	6.74	17.895		1.0575	3.8475	2.215	3.705	3.745	3.835	8.3		1.0525	31.6733	7.27	14.91	2.81	10.35	4.14		0.98	2.91	7.245	7.24	8.88	2.86	5.49
1.0975	7.105	8.37	17.585	6.24	7.545	20.7		1.18	4.6725	2.77	5.22	4.22	5.18	6.19		1.29	37.7333	7.35	16.55	6.74	10.54	7.62		1.03667	3.395	8.385	7.855	9.8	3.04	5.52
1.17667	8.566	10.2767	22.0667	7.28	11.82	28.16		1.34667	6.532	2.9	5.66	4.815	3.045	11.4		1.52	46.54	8.27	18.395	8.275	10.85	7.74		1.23	3.84	9.115	9.01	10.6233	4.125	11.45

## Sheet: Figure 5
Figure 5a																				Figure 5b
NDC80-3GFP signal after alpha factor release																				Combined data from 3 biological replicates
	RIO1-AID										RIO1-AID plus auxin									Nc80-3GFP									Cse4-GFP-Cse4									Mif2-GFP									Mtw1-GFP
Time after alpha factor release (min)	0	25	27	29	31	33	35	37	39		0	26	29	33	35	37	39	41		RIO1-AID				RIO1-AID plus auxin					RIO1-AID				RIO1-AID plus auxin					RIO1-AID				RIO1-AID plus auxin					RIO1-AID
	3853	3739	2979	2620	1623	1937.18	3163.8	3029.85	2853.63		4018	2339	2474	2906	2133	2258	2956	2469		G1	S	Metaphase	Anaphase	G1	S	Metaphase	Anaphase		G1	S	Metaphase	Anaphase	G1	S	Metaphase	Anaphase		G1	S	Metaphase	Anaphase	G1	S	Metaphase	Anaphase		G1	S	Metaphase
	4037	4700	3522	3245	1942.26	2756.61	3680.72	3881.1	3819.28		4054	2353	2713	2920	2563	2508	3266	2678		4305	6077	5758	7666	3854	5494	3465	5055		2827	3284	3754	4571	4128	4316	2642	4023		1830	2834	2706	3055	3512	3663	4057	4466		6310	9322	9650
	4072	5678	4150	3646	2103.03	2816.09	4139.57	4057.48	4010.99		4280	2493	3000	3017	2781	2699	3266	2739		4793	6859	6379	9873	3971	5618	3710	6377		2994	3686	4408	4651	4198	4830	3775	4146		2712	2841	2789	3094	3528	4363	4094	4591		6549	11028	9724
	4305	6158	4279	3821	2975.85	2874.34	4458.18	4495.44	4373.97		4455	2791	3024	3086	2809	2813	3280	2808		5260	6882	6869	9981	4726	6003	5034	8195		3424	4219	5019	5007	4338	4919	4207	4475		3017	2970	2936	3313	3804	4385	4122	4631		6579	11547	9865
	4912	6196	4433	3897	3150.8	3030.39	4509.01	4739.76	4626.94		4581	2939	3045	3097	2812	2887	3535	2896		5374	7639	6870	10014	4869	6884	5818	8348		3892	4334	5335	5366	4366	5050	4834	4502		3091	3376	2981	3472	4290	5108	4761	4717		6773	11952	10343
	5002	6228	4568	3970	3162.05	3123.68	4844.54	4743.16	4740.17		4738	3088	3125	3123	2992	2893	3608	3926		5628	7767	7466	10078	5065	7206	6652	8405		4009	4448	5358	5678	4449	5133	4848	4788		3093	3414	3113	3633	4327	5422	4920	4901		6915	12024	10638
	5125	6412	4581	4072	3171.33	3324.66	4867.38	4763.25	4765.95		4783	3170	3236	3340	3023	2971	3693	3937		5650	7933	7989	10213	5068	7354	6824	8498		4099	4524	5523	5743	4541	5140	5232	4848		3381	3438	3174	3646	4376	5679	5115	4927		6972	12053	10675
	5154	6430	4778	4086	3237.03	3413.71	4871	4856.41	4801.13		4937	3181	3576	3417	3176	3050	3709	3944		5665	8454	8030	10273	5138	7726	7168	8698		4317	4578	5614	5759	4595	5667	5421	4930		3399	3470	3296	3746	4528	5721	5145	4955		8271	12183	10845
	5162	6450	4939	4298	3351.7	3472.62	5031.16	5059.79	4837.18		4955	3248	3654	3556	3246	3120	3852	4045		5944	8493	8030	10416	5153	7832	7357	8879		4615	4597	5634	5998	4657	5775	5592	4944		3442	3482	3374	3913	4606	5751	5190	5069		8338	12433	10856
	5368	6501	5446	4430	3351.96	3545.86	5124.86	5231.15	5144.39		4992	3421	3668	3667	3314	3166	3952	4108		5985	8658	8137	10430	5157	7846	7452	8928		4646	4733	5637	6014	4958	5802	5771	5019		3477	3505	3462	3944	4692	5897	5220	5102		8424	12871	11053
	5470	6686	5737	4818	3389.26	3612.75	5192.77	5416.77	5178.15		5013	3438	3745	3708	3418	3326	3978	4231		6024	8679	8145	10526	5305	8063	7696	9194		4818	4968	5639	6343	5065	5892	5780	5053		3668	3521	3479	3971	4984	6134	5239	5232		8484	13182	11093
	5724	6735	5835	4858	3398.98	3723.71	5277.19	5458.96	5649.2		5060	3688	3745	3802	3498	3667	4113	4300		6170	8724	8173	10538	5338	8280	7704	9213		4826	5202	5795	6426	5127	5896	5958	5185		3696	3580	3518	3973	5187	6276	5239	5252		8586	13215	11459
	5771	6761	6003	5218	3475.92	3736.23	5627.47	5483.6	5753.1		5143	3713	3987	3900	3546	3669	4252	4631		6281	9144	8212	10549	5506	8469	7736	9576		5099	5241	5936	6431	5244	6014	6018	5211		3725	3622	3625	3979	5229	6280	5245	5254		8898	13426	11712
	5821	6776	6050	5250	3591.9	3993.29	5688.37	5531.39	5766.93		5152	3838	4035	4183	3551	3673	4422	4755		6299	9340	8351	10659	5573	8496	7857	9602		5101	5254	5946	6733	5376	6536	6062	5236		3733	3647	3714	4036	5258	6364	5323	5466		8939	13445	11717
	5954	6802	6063	5280	3757.71	4001.93	5810.71	5650.65	5862.84		5224	3860	4086	4258	3606	3717	4444	4774		6343	9406	8514	10691	5615	8623	7879	9779		5152	5272	6050	7000	5802	6736	6254	5408		3780	3783	3721	4073	5307	6369	5356	5533		9012	13829	11728
	6037	6825	6085	5287	3845.04	4012.23	5981.97	5749.16	5967.18		5324	4310	4096	4299	3653	3842	4563	4814		6467	9450	8536	10902	5737	8856	8000	9873		5196	5339	6086	7110	5826	6794	6262	5491		3856	3857	3748	4076	5453	6402	5382	5588		9035	13919	11737
	6118	7158	6168	5432	3931.09	4159.11	5987.61	5793.24	6086.07		5327	4330	4109	4522	3757	3875	4580	4862		6524	9821	8550	10961	5740	9056	8043	9889		5233	5414	6172	7130	6050	6850	6356	5541		3913	3902	3829	4103	5478	6568	5400	5885		9104	13932	11771
	6299	7319	6262	5601	4225.93	4199.88	6023.05	5963.73	6228.84		5386	4427	4142	4653	3764	3880	4731	5091		6593	9832	8584	11048	5771	9122	8045	9914		5346	5595	6202	7180	6738	6857	6429	5564		3922	3973	3878	4150	5579	6719	5476	5928		9206	14038	11787
	6314	7370	6766	5754	4261.12	4217.98	6152.84	6030.01	6639.48		5479	4484	4204	4951	3796	4000	4776	5117		6677	9949	8589	11065	5781	9176	8088	10086		5425	5827	6207	7192	6933	6974	6463	5612		3951	4003	3887	4236	5622	6891	5497	6007		9226	14127	11876
	6452	7433	6901	5761	4329.23	4225.41	6177.02	6118.79	6858.93		5516	4636	4355	5026	3994	4086	4854	5154		6698	10048	8591	11108	5803	9263	8137	10245		5446	6113	6248	7233	6972	7015	6498	5623		3972	4030	3890	4331	5622	7014	5667	6043		9230	14218	11887
	6674	7577	7174	5762	4402.48	4240.74	6211.48	6187.75	6917.32		5550	4702	4462	5165	4011	4108	4951	5167		6699	10051	8651	11152	5873	9298	8172	10307		5580	6220	6298	7238	6997	7123	6667	5645		3972	4195	3955	4337	5671	7077	5674	6049		9310	14320	11926
	6860	7641	7329	5983	4435.47	4246.27	6487.97	6402.63	7092.39		5624	4838	4573	5180	4021	4184	5067	5176		6801	10321	8785	11236	5982	9399	8182	10333		5620	6302	6361	7378	7126	7134	6741	5649		3974	4333	4032	4346	5965	7146	5698	6169		9574	14328	11984
	6873	7654	7375	6036	4494.58	4355.4	6607.73	6423.05	7131.97		5720	4861	4587	5198	4058	4232	5083	5255		6922	10389	9191	11265	6007	9592	8205	10347		5807	6311	6380	7401	7312	7140	6746	5824		3985	4339	4088	4379	5997	7184	5734	6172		9667	14868	12106
	7100	7687	7399	6144	4531.57	4466.44	6761.15	6454.48	7319.86		5732	4917	4649	5229	4143	4233	5185	5336		6922	10414	9287	11324	6010	9611	8224	10362		5837	6506	6392	7410	7452	7169	6957	5874		4046	4372	4133	4457	6030	7452	5757	6392		9744	15236	12223
	7184	7842	7481	6350	4569.56	4483.28	6828.8	6509.02	7410.49		5809	4932	4751	5262	4163	4283	5244	5361		7071	10542	9294	11353	6026	9639	8265	10573		5982	6628	6395	7453	7482	7191	6959	5983		4083	4397	4223	4457	6053	7570	5916	6504		9759	15321	12308
	7358	7957	7673	6375	4730.32	4586.54	6843.3	6627.92	7473.97		6188	4956	4834	5334	4350	4284	5256	5375		7101	10600	9314	11527	6090	9670	8269	10604		6021	6680	6472	7520	7814	7200	6962	6064		4141	4450	4262	4502	6054	7634	5933	6578		9940	15455	12428
	7379	7959	7856	6595	4886.77	4811.55	6946.34	6809.16	7729.32		6195	5253	5137	5366	4485	4312	5285	5392		7186	10651	9390	11585	6099	9760	8270	10679		6092	6839	6474	7598	8167	7305	6988	6068		4142	4476	4521	4559	6095	7701	5947	6642		9948	15601	12535
	7475	8053	7981	6879	5091.64	4939.4	7007.87	6817.83	8374.62		6215	5304	5161	5443	4488	4398	5375	5473		7244	10677	9406	11715	6119	9799	8290	10709		6106	6859	6594	7643	8183	7329	7094	6152		4194	4586	4529	4559	6106	7778	5974	6644		10140	15913	12550
	7728	8271	8012	7241	5164.65	4958.66	7009.94	6917.02	8476.07		6397	5320	5177	5444	4532	4440	5440	5485		7338	10791	9418	11758	6151	9979	8302	10785		6171	6921	6601	7710	8336	7401	7109	6283		4258	4614	4542	4565	6124	7894	6000	6669		10154	15989	12575
	7998	8308	8126	7329	5363.46	4978.97	7198.6	6948.93	8634.24		6427	5414	5229	5522	4708	4474	5529	5539		7362	10822	9488	11823	6314	10042	8320	10846		6178	6993	6628	7724	8687	7578	7143	6324		4426	4625	4549	4662	6184	8416	6033	6671		10229	16018	12578
	8152	8959	8376	7424	5368.17	5053.51	7208.96	7123.35	8648.8		6470	5528	5266	5563	4811	4609	6061	5746		7400	10840	9509	11862	6321	10081	8355	10923		6243	7248	6647	7755	8783	7915	7170	6355		4524	4646	4587	4722	6198	8532	6081	6675		10348	16088	12741
	8390	9016	8460	7463	5525.51	5060.14	7242.2	7151.24	8658.17		6472	5702	5337	5640	4827	4614	6533	6397		7401	10852	9526	11888	6400	10112	8369	10966		6268	7382	6686	7774	8789	8061	7320	6394		4524	4655	4588	4844	6350	8754	6228	6705		10527	16313	12962
	8487	9105	8595	7474	5553.37	5075.12	7853.37	7346.19	8760.6		6544	5822	5408	5705	4940	4642	6587	6442		7404	10871	9550	11938	6455	10295	8392	11005		6482	7542	6698	7805	8838	8100	7339	6405		4639	4670	4591	4919	6357	8778	6266	6725		10535	16708	13032
	8538	9168	8628	7587	5746.82	5131.01	7921.03	7702.81	9032.17		6611	5906	5817	5739	4943	4881	6600	6448		7552	10972	9682	11994	6579	10309	8412	11034		6515	7694	6714	7819	9006	8179	7354	6633		4674	4764	4594	5067	6374	8800	6268	6755		10602	16751	13116
	8802	9226	8632	7651	5752.66	5290.7	7963.66	7895.01	9082.09		6720	6279	5823	5778	4969	5084	6730	6568		7585	11104	9699	12112	6579	10310	8419	11059		6526	7823	6728	7838	9556	8184	7402	6635		4798	4803	4595	5152	6554	8833	6333	6778		10623	16907	13121
	8841	9298	8882	7750	5897.24	5406.49	8164.17	8118.55	9485.3		6765	6405	5952	5781	4979	5101	6797	6602		7613	11181	9702	12201	6663	10356	8445	11151		6704	8023	6788	7841	9760	8253	7426	6641		5105	4950	4611	5167	6583	8884	6345	6826		10702	17361	13128
	8942	9471	9007	7753	5900.99	5478.55	8205.82	8267.6	9571.63		6782	6556	6010	5828	4993	5112	6836	6752		7724	11211	9706	12228	6711	10527	8449	11181		6792	8059	6788	7866	9918	8317	7505	6641		5142	4953	4635	5200	6650	8899	6351	6860		10811	17399	13151
	8943	9731	9081	7874	6107.61	5575.63	8753.79	8406.72	9604.36		6991	6875	6044	5908	5253	5133	6992	6887		7771	11274	9728	12249	6716	10645	8458	11305		7043	8137	6799	7930	10318	8341	7518	6662		5143	4965	4696	5228	6726	9090	6424	6864		10906	17588	13232
	8957	9855	9252	7877	6327.17	5644.08	8842.5	8417.49	9917.17		7061	7047	6050	5972	5270	5396	7188	7035		7786	11327	9749	12315	6738	10701	8477	11328		7104	8139	6858	7956	13200	8482	7534	6672		5173	5010	4735	5228	6806	9212	6433	6882		11072	17736	13272
	9076	9979	9493	8011	6353.17	5783.92	8979.36	8598.57	10326.9		7154	7064	6071	6196	5493	5467	7480	7304		7821	11366	9798	12330	6779	10722	8492	11391		7360	8151	6912	8093		8517	7605	6758		5234	5040	4742	5229	6830	9219	6500	7058		11078	18066	13381
	9222	9996	9650	8064	6360.42	5876.7	9084.8	8602.68	10614.7		7313	7095	6088	6220	5580	5485	7647	7325		7828	11397	9830	12444	6878	10741	8563	11399		7408	8527	6917	8113		8554	7645	6774		5763	5199	4821	5236	6857	9288	6527	7067		11236	18094	13396
	9336	10038	9698	8259	6392.82	5995.35	9311.85	8724.58	10790.9		7375	7226	6152	6370	5602	5487	8310	7504		7845	11415	9862	12676	6921	10752	8660	11415		9611	9305	6969	8137		8611	7700	6777		6353	5406	4822	5252	6887	9357	6539	7102		11372	18130	13430
	9446	10584	10140	8359	6481.55	6125.08	9421.86	8878.96	10798.7		7426	7242	6190	6456	5646	5621	8545	7611		7882	11523	9919	12775	6937	10801	8702	11489			9692	6978	8158		8630	7733	6793		6375	5433	4878	5306	6892	9469	6581	7164		11384	18165	13540
	9665	11095	10622	8575	6759.84	6186.32	9422.1	8963.08	10836		7430	7486	6200	6480	5910	5727	9237	7678		7925	11585	9941	12801	7030	10919	8711	11514			10196	7024	8170		8735	7776	6847		6765	5494	4924	5326	6989	9609	6594	7172		11386	18400	13553
	9755	11300	11331	8718	7220.28	6203.78	9562.68	9161.86	10852		7492	7585	6412	6512	6418	5908	9729	7938		7953	11674	9990	12830	7191	10951	8723	11530			10265	7154	8180		8852	7778	6878		7133	5522	4963	5327	6993	9724	6594	7220		11443	18600	13562
	9762	11350	11683	8737	7263.59	6271.5	9801.41	9630.74	10899.9		7593	7595	6430	6548	6450	6188	9888	8135		7993	11736	10001	12868	7229	10955	8739	11600			10395	7172	8199		8906	7788	6910			5548	4995	5369	7015	10195	6618	7251		11512	18638	13623
	10022	11607	15192	8866	7587.41	6539.41	9884.77	9814.14	10988.1		7600	7684	6676	6553	6497	6202	10021	8492		8002	11849	10004	12925	7233	10971	8829	11653				7189	8235		8930	7814	6925			5703	5070	5385	7030	10220	6667	7255		11641	19030	13705
	10219	12123		9090	8092.48	6937.38	10124.3	9836.58	11197.7		7604	7794	6730	6609	6828	6277	11124	8586		8052	11915	10060	12948	7253	11211	8848	11776				7201	8269		8951	7984	6962			5768	5161	5393	7054	10288	6777	7270		11676	19168	13747
	10324	12161		9250	8227.6	7215.89	10473	10081.9	11615.7		7684	8517	6732	6611	6937	6299		8949		8058	11936	10074	12956	7265	11214	8897	11791				7220	8281		9013	8050	6974			5879	5218	5414	7102	10301	6786	7304		11748	19438	13820
	10480	12162		9407	8256.26	7456.02	10628.8	10308.8	12303.5		7690	8887	6760	6687	7740	6360		9265		8071	11936	10081	13034	7270	11229	8916	11950				7299	8336		9156	8098	6987			5940	5222	5429	7119	10366	6869	7328		11803	19712	14086
	10946	12255		9550	8290.91	7570.93	10667.1	10503.5	12963.6		7734	9449	6868	6718	8241	6495		9690		8164	11990	10094	13054	7282	11269	8934	12036				7379	8407		9162	8233	6990			5964	5282	5448	7152	10411	6880	7348		12018	19869	14159
	11134	12497		9922	8347.89	7600.34	10836.8	10550.2	12965.1		7738	9699	6895	6721	8270	6611		10284		8213	12068	10103	13091	7306	11316	8939	12060				7446	8462		9610	8361	6995			6207	5292	5490	7336	10542	6897	7442		12077	20098	14162
	11145	12520		10405	8576.94	7759.79	11178.8	10728.7	13577.8		7779	10204	6941	6744	8648	6662		10295		8216	12131	10155	13213	7318	11407	8942	12129				7455	8566		9700	8525	7024			6239	5320	5537	7521	10586	6901	7489		12143	20246	14189
	11669	12531		11355	8671.32	7944.24	11300.7	10866.5	13667.4		7817		7084	6759	8959	6759				8342	12166	10177	13223	7369	11414	8978	12151				7457	8599		9746	8547	7037			7607	5338	5628	7526	10696	6906	7500		12237	20250	14315
	11718	12740		11415	8971	8134.49	11301.5	10900	15055.6		7851		7254	6770		6826				8425	12299	10213	13259	7371	11426	9074	12254				7560	8610		9801	8550	7147			9112	5364	5672	7626	10756	6917	7545		12564	20343	14321
	11815	12943		12126		8320.82	11328.4	10949.7	15068.6		7855		7693	6900		6837				8434	12309	10291	13275	7415	11431	9079	12291				7564	8614		9830	8601	7164				5388	5760	7717	10943	6942	7547		12700	20424	14331
	11819	12943		12380		8394.83	11351.6	10992	18560.8		7866		7701	6949		6841				8447	12397	10300	13363	7471	11458	9116	12292				7584	8637		9855	8610	7233				5395	5765	7767	10982	6962	7553		12790	20435	14433
	11843	12986		12865		8506.45	12779.3	11034.7			8076		8137	7004		6884				8494	12406	10314	13431	7545	11491	9144	12363				7588	8681		9888	8690	7236				5470	5772	7828	11168	6966	7650		13080	20500	14460
	11849	13363		14212		8974.3	13143.4	11184.3			8164		8225	7039		6914				8642	12433	10373	13437	7584	11559	9155	12365				7600	8694		9991	8759	7248				5509	5831	7877	11420	6970	7656		13711	20753	14463
	12040	13684				9474.06	17213.8	11422.7			8314		8311	7328		7004				8675	12435	10417	13461	7644	12035	9166	12403				7614	8755		10015	8888	7253				5558	5840	7898	11472	7053	7661		13745	21009	14545
	12236	14199				9800.05		11553.6			8362		8361	7406		7128				8731	12442	10465	13507	7737	12339	9196	12483				7800	8781		10050	8916	7336				5594	5897	8001	11560	7067	7672		13961	21011	14572
	12398	14205				10007.2		12359.9			8410		9113	7454		7235				8790	12487	10508	13532	7794	12347	9242	12522				7802	8796		10158	8942	7337				5619	6131	8061	11855	7069	7716		14051	21258	14649
	12461	14475				10382.5		12518.5			8630			7562		7281				8836	12536	10582	13579	7816	12459	9243	12623				7833	8867		10212	8970	7390				5651	6355	8119	11866	7100	7747		14840	21479	14711
	12467	15956				12030.8		12738.8			8631			7700		7336				8840	12551	10600	13625	7907	12543	9249	12681				7842	8974		10371	9084	7395				5690	6405	8201	12083	7151	7785		14902	21612	14758
	12798	15958						12794			8784			7821		7352				8886	12569	10663	13626	8015	12926	9249	12686				7942	9187		10512	9182	7490				5726	6478	8224	12102	7168	7820		15198	22836	14759
	13390	20619						13472.9			8823			8192		7402				8895	12701	10724	13709	8084	13474	9254	12716				7953	9217		10626	9236	7590				5763	6619	8278	12384	7172	7845		15199	26438	14774
	13982							14146.8			8848			8800		7684				8948	12795	10761	13923	8086	13526	9301	12753				7958	9476		10850	9276	7593				5813	6705	8285	12448	7203	7852		15453		14826
	14909							17295.6			8875			8807		8021				8959	12850	10762	13943	8172	13643	9340	12757				7975	9534		10942	9418	7596				5870	6781	8306	12471	7278	7862		15965		14840
	15045										9045			9090		8573				8992	12921	10812	13954	8204	13757	9343	12758				8056	9703		10965	9500	7668				5946	6818	8319	12725	7282	7935		15979		14849
	15424										9065			11785		8715				9275	13042	10829	13976	8209	13963	9399	12827				8131	9708		11021	9502	7671				5986	6926	8320	13010	7332	7941		16311		14852
	15611										9087					8723				9530	13118	10846	14094	8238	14197	9442	12883				8292	9725		11079	9511	7693				6012	6976	8414	13039	7340	7951		16874		14918
	16123										9107					8823				9587	13124	10895	14105	8274	14511	9460	12917				8330	9765		11173	9527	7710				6051	7083	8420	13346	7386	7991		16913		14934
	16699										9129					8871				9663	13188	10904	14129	8324		9476	12935				8402	9784		11347	9628	7730				6088	7090	8432	14363	7524	8001		17290		15004
	17684										9198					9383				9851	13202	10925	14153	8357		9492	12957				8432	9852		11411	9666	7750				6177	7240	8575	14741	7537	8091		17670		15098
	21689										9231					10173				9904	13342	10932	14154	8388		9505	12985				8485	9862		11726	9743	7762				6210	7297	8662	14879	7544	8099		18192		15143
											9451					10309				9905	13394	10989	14185	8461		9507	13092				8501	9986		12010	10707	7782				6260	7306	8789		7547	8100		22213		15173
											9532					10632				9939	13503	11053	14406	8542		9537	13189				8518	10020		12010	10828	7798				6292	7359	8793		7558	8133				15324
											9543					10943				9987	13738	11081	14467	8562		9551	13238				8549	10080		12421	10850	7811				6349	7450	8862		7581	8194				15433
											9556									10099	14169	11170	14496	8688		9575	13269				8723	10184		12608	11000	7822				6381	7824	8952		7625	8311				15436
											9662									10220	14651	11170	14663	8799		9676	13323				8819	10298		12957	11214	7832				6416	7882	8972		7628	8364				15513
											10013									10344	14693	11188	14669	8897		9754	13384				8886	10545		13521	12012	7840				6446	7885	8988		7654	8371				15518
											10030									10355	15135	11203	14673	8963		9806	13403				8993	10545		13521	12223	7847				6814	8091	8990		7704	8377				15548
											10141									10383	16865	11276	14724	9036		9823	13419				9136	10607		13663	12549	7852				7255	8093	9016		7708	8395				15635
											10337									10549		11309	14760	9043		9825	13473				9224	10736		15148		7884				7278	8398	9041		7716	8418				15703
											10451									10560		11369	14790	9133		9827	13521				9410	10787				7918				7298	8442	9108		7745	8456				15775
											10483									10571		11436	14818	9340		9857	13536				9564	10814				7936					8860	9163		7793	8477				15901
											10652									10623		11617	14998	9923		9868	13620				9574	11086				7936					9276	9244		7812	8480				15950
											10744									10789		11782	15576	10061		9885	13648					11314				7936					10051	9245		7813	8480				15953
											11037									10853		11787	15577	10132		9910	13668					11545				7975						9376		7850	8529				15956
											11417									11128		11789	15654	10891		9926	13705									7979						9402		7951	8554				16102
											11690									11499		11805	15690	11012		9948	13710									7981						9411		7961	8558				16146
											11910									11557		12002	15802	11459		9953	13743									7981						9492		7968	8592				16296
											12548									11574		12087	15987			10020	13773									8014						9495		7972	8597				16316
											12598									11602		12192	16140			10035	13780									8096						9555		8043	8599				16430
											12695									12292		12545	16524			10049	13856									8210						9581		8069	8625				16442
											13377									12387		12557	16863			10074	13865									8246						9598		8072	8636				16460
											13394									12696		12601	17290			10127	13930									8278						9630		8082	8654				16475
											13690									12972		12808	17899			10205	14006									8377						9654		8101	8655				16498
											13690									13062		13395	18654			10273	14086									8389						9666		8117	8669				16544
											14078									13656		13604	19112			10286	14109									8441						9780		8206	8678				16606
											14684									14415		13997	22076			10311	14127									8485						9838		8208	8733				16668
											18352											14423				10328	14268									8506						9924		8216	8734				16675
											20415											14463				10347	14274									8544						10172		8226	8826				16710
																						15946				10394	14343									8674						10419		8241	8832				16735
																										10427	14376									8806						10476		8277	8856				16752
																										10430	14532									8817						10558		8283	8866				16816
																										10440	14743									8865						10602		8310	8907				16828
																										10543	14764									8881						10636		8369	8939				16980
																										10561	14788									8923						10777		8410	8971				17030
																										10599	14819									8986						11139		8518	8998				17254
																										10642	15389									8992						11352		8524	9001				17391
																										10764	15592									9084						11374		8553	9006				17403
																										10775	15879									9124						12477		8627	9008				17409
																										10849	15932									9144								8636	9074				17482
																										10883	17354									9298								8694	9125				17522
																										10958										9355								8728	9142				17719
																										11035										9387								8736	9149				17849
																										11062										9492								8738	9155				18155
																										11125										9734								8842	9174				18199
																										11188										9916								8878	9182				18399
																										11390										9935								8940	9228				18464
																										11473										9935								8952	9232				18549
																										11673										9956								8961	9257				18565
																										11687										9976								8964	9282				18785
																										12147										9983								8968	9304				18812
																										12991										10034								9031	9340				18951
																										13527										10036								9043	9347				19067
																										16293										10063								9058	9381				19109
																										18294										10064								9091	9414				19215
																																				10106								9092	9461				19268
																																				10213								9170	9472				19374
																																				10466								9173	9496				19674
																																				10797								9224	9524				19776
																																				10822								9277	9579				19861
																																				10898								9392	9613				20378
																																				11043								9460	9732				20746
																																				11259								9530	9737				21172
																																				11662								9535	9816				21534
																																				11884								9560	9822				22229
																																				12118								9587	9836
																																				12141								9685	9863
																																				13000								9698	9921
																																				13011								9718	9930
																																												9745	9933
																																												9760	9940
																																												9790	9985
																																												9851	10010
																																												9895	10016
																																												10006	10032
																																												10047	10039
																																												10134	10060
																																												10276	10066
																																												10350	10074
																																												10358	10102
																																												10473	10118
																																												10614	10134
																																												10743	10137
																																												10793	10152
																																												10864	10242
																																												11011	10255
																																												11149	10300
																																												11322	10308
																																												11344	10340
																																												11362	10372
																																												11794	10412
																																												11882	10445
																																												12180	10450
																																												12672	10509
																																												15651	10538
																																													10564
																																													10620
																																													10622
																																													10703
																																													10831
																																													10847
																																													10875
																																													10907
																																													10968
																																													10974
																																													11013
																																													11015
																																													11091
																																													11105
																																													11144
																																													11144
																																													11161
																																													11180
																																													11211
																																													11227
																																													11286
																																													11289
																																													11325
																																													11372
																																													11376
																																													11554
																																													11562
																																													11564
																																													11622
																																													11644
																																													11708
																																													11728
																																													11820
																																													11849
																																													11928
																																													11996
																																													12082
																																													12129
																																													12170
																																													12173
																																													12358
																																													12528
																																													12560
																																													12583
																																													12737
																																													12871
																																													12913
																																													13053
																																													13102
																																													13152
																																													13322
																																													13591
																																													13900
[truncated: 29 more columns]

## Sheet: Figure 6
Figure 6b															Figure 6c					Figure 6e
		n cells without an ectopic Cse4-GFP-Cse4 dot				n cells with an ectopic Cse4-GFP-Cse4 dot				% cells with ectopic Cse4-GFP-Cse4 dot					G1	S	Metaphase	Anaphase			CEN5	CEN8	ACT1	CLR1	CLR17	CLR18	rDNA (RDN25)	SLP1 promoter	SAP4 promoter
Biological replicate	Auxin	G1	S	Metaphase	Anaphase	G1	S	Metaphase	Anaphase	G1	S	Metaphase	Anaphase		0.267197	0.319207	0.392926	0.342911		RIO1-AID	2.70131	2.12828	0.100612	0.0985557	0.0766165	0.0743516	0.0961389	0.0732032	0.0863936
1	-	29	45	7	23	2	2	8	16	5.88235	4.25532	12.5	19.7531		0.456788	0.364591	0.416717	0.364248			2.7734	2.71627	0.107028	0.109477	0.0885723	0.0916015	0.113105	0.0782986	0.102871
	+	32	46	56	65	12	64	58	89	29.2683	58.1818	89.2308	79.4643		0.498098	0.370092	0.500145	0.372967			2.82574	2.89695	0.109526	0.116071	0.0904533	0.092264	0.115403	0.079655	0.103902
2	-	65	30	70	28	1	2	8	4	1.51515	3.57143	10.2564	7.14286		0.5	0.408288	0.511039	0.427154			3.0241	2.96773	0.115587	0.120362	0.0914028	0.0999824	0.118012	0.0875217	0.105345
	+	67	54	51	52	11	17	51	55	14.1026	36.1702	50	66.2651		0.6	0.431447	0.526714	0.436524			3.50932	3.08669	0.123901	0.125768	0.0978942	0.109058	0.123045	0.0921129	0.112163
3	-	56	25	34	11	4	1	4	2	6.66667	3.44828	7.54717	6.66667		0.6	0.459558	0.574151	0.447803		RIO1-AID plus auxin	2.6587	2.20186	0.158683	0.176076	0.134858	0.140172	0.162613	0.113234	0.117431
	+	76	28	49	28	21	20	48	27	21.6495	44.4444	58.5366	71.0526		0.656899	0.519144	0.579123	0.459353			3.19496	2.96617	0.168108	0.188168	0.137157	0.148482	0.185184	0.131893	0.171807
															0.670284	0.534279	0.601926	0.460404			3.40699	2.97274	0.191948	0.196358	0.137952	0.175267	0.202675	0.132009	0.181582
															0.678986	0.548918	0.61247	0.499909			3.44749	3.64118	0.203834	0.200505	0.143988	0.177964	0.202766	0.165075	0.201741
															0.757147	0.551547	0.617093	0.519217			3.47502	3.69825	0.24611	0.203361	0.215722	0.185478	0.206092	0.18504	0.2021
															0.828758	0.566911	0.625824	0.540476
															0.882972	0.568288	0.663501	0.577679
																0.569675	0.6642	0.602508
																0.583145	0.693841	0.607969
																0.660055	0.700142	0.623147
																0.672376	0.741865	0.63061
																	0.748439	0.636479
																	0.762226	0.642183
																	0.777156	0.647063
																	0.826768	0.661719
																	0.827216	0.707675
																	0.860779	0.761518
																	0.862434	0.867809
																	0.93039	0.899871
																	0.972876	0.940875
																	0.975376	0.953209
																	1.0044	0.98196
																	1.01079	1.07847
																	1.03597
																	1.03735
																	1.04425
																	1.05532
																	1.12705
																	1.1343

## Sheet: Figure 7
Figure 7a					Figure 7b											Figure 7c					Figure 7d
G1	S	Metaphase	Anaphase				n cells analysed				% of cells with an ectopic Cse4-GFP-Cse4 dot					Cse4-3HA protein levels					RIO1 + 100µM auxin	RIO1-AID + 100uM auxin			RIO1 + 100µM auxin						RIO1-AID + 100µM auxin
0.375	0.48366	0.433071	0.322785		Biological replicate	Auxin	G1	S	Metaphase	Anaphase	G1	S	Metaphase	Anaphase		CBF1	CBF1Δ	TRF4-AID	TRF4-AID + auxin					Biological replicate	Red sectored colonies (total)	1/8 sectored colonies and less	1/4 sectored colonies	1/2 sectored colonies	3/4 sectored colonies	all-red colonies	Red sectored colonies (total)	1/8 sectored colonies and less	1/4 sectored colonies	1/2 sectored colonies	3/4 sectored colonies	all-red colonies
0.42268	0.37931	0.454545	0.333333		1	-	77	47	96	62	0	4.08163	4	15.0685		0.897546	0.462073	0.790797	0.771493		0.683743	5.85843		1	43	38	0	1	0	4	5	3	0	1	0	1
0.441441	0.430556	0.46988	0.333333			+	90	70	84	65	10	2.77778	24.3243	41.9643		0.976841	0.646466	0.947798	1.14346		0.822555	7.08428		2	27	27	0	0	0	0	9	4	1	0	2	2
0.495327	0.469697	0.488	0.352941		2	-	151	51	126	99	0.657895	0	3.81679	11.6071		1.12561	0.954445	1.26141	1.27833		0.835884	7.33667		3	18	15	2	0	0	1	3	2	0	0	0	1
0.561404	0.5	0.503546	0.373134			+	95	58	61	50	7.76699	21.6216	42.4528	43.1818							0.884331	9.32575		4	32	25	1	1	0	5	4	2	0	0	0	2
0.597826	0.54491	0.510345	0.387324		3	-	154	65	98	134	0.645161	1.51515	4.85437	8.84354							1.77349	9.42005		5	29	25	1	1	0	2	5	4	0	0	0	1
0.636364	0.550847	0.522936	0.418301			+	76	42	54	25	12.6437	33.3333	44.3299	58.3333										Average	29.8	26	0.8	0.6	0	2.4	5.2	3	0.2	0.2	0.4	1.4
0.656051	0.646465	0.539568	0.42446																					Percentage	1	0.872483	0.0268456	0.0201342	0	0.0805369	1	0.576923	0.0384615	0.0384615	0.0769231	0.269231
0.663265	0.654676	0.58156	0.454545
0.769231	0.664122	0.604839	0.486486
0.846154	0.669811	0.608392	0.491228
0.846154	0.6875	0.611842	0.491803
0.866667	0.704433	0.619355	0.496403
1.10417	0.738318	0.62069	0.5
1.1129	0.939655	0.622517	0.54067
1.15942		0.626437	0.54375
1.17117		0.634328	0.555556
		0.635714	0.560185
		0.643478	0.561404
		0.643564	0.564516
		0.66443	0.592
		0.726027	0.612676
		0.764045	0.671053
		0.777778	0.694611
		0.785714	0.697479
		0.793651	0.709924
		0.818182	0.911504
		0.823529	0.93865
		0.894366	0.938776
		0.900552	1.09783
		0.983871
		1
		1.03571
		1.16327
		1.2069

## Sheet: Figure 8
	Figure 8a						Figure 8c												Figure 8d				Figure 8e												Figure 8f
	Interphase	Prophase	Pro-/Metaphase	Anaphase	Telophase		percentage of cell cycle stages													average fold change				CENP-A/DAPI ratio				Ndc80/DAPI ratio				AuroraB/DAPI ratio				RPE1 OsTIR1 RIOK1 + mock			RPE1 OsTIR1 mAID-RIOK1 + auxin				% micronucleated cells
	0.0647822	0.210776	1.45584	0.0410293	0.456967			3h after auxin addition (left graph)											Biological replicate	RPE1 OsTIR1 mAID -RIOK1 + mock	RPE1 OsTIR1 mAID -RIOK1 + auxin			RPE1 OsTIR1 RIOK1 + 3h mock	RPE1 OsTIR1 mAID-RIOK1 + 3h auxin			RPE1 OsTIR1 RIOK1 + 3h mock	RPE1 OsTIR1 mAID-RIOK1 + 3h auxin			RPE1 OsTIR1 RIOK1 + 3h mock	RPE1 OsTIR1 mAID-RIOK1 + 3h auxin		Experiment	Interphase cells	Micronucleated interphase cells	Total cells	Interphase cells	Micronucleated interphase cells	Total cells		RPE1 OsTIR1 RIOK1 + mock	RPE1 OsTIR1 mAID-RIOK1 + auxin
	0.0844259	0.692617	1.75799	0.189229	0.547409			RPE1 OsTIR1-mAID RIOK1 + mock				RPE1 OsTIR1 mAID-RIOK1 + auxin							1	0.79	4.24														1	604	4	608	613	13	626		0.657895	2.07668
	0.244991	1.13471	1.84173	1.03903	0.629917		n experiment	1	2	3	4	1	2	3	4				2	1	1.41		Exp1	0.162496	0.17862		Exp1	0.196324	0.262473		Exp1	0.42908	0.577121		2	621	9	630	616	16	632		1.42857	2.53165
	0.325498	1.40583	1.9547	1.04582	0.899654		G0/G1	62.24	67.86	67.15	68.6	60.2	65.09	65.37	61.21				3	0.75	0.99			0.170359	0.181897			0.21936	0.356826			0.646687	0.620564		3	508	8	516	517	17	534		1.55039	3.18352
	0.354878	1.52633	1.9923	1.15527	0.902828		S	14.269	9.8	6.99	7.81	8.2	9.37	6.41	7.89				4	1.01	4.24			0.198246	0.250616			0.222293	0.48753			0.674757	0.64075		4	507	7	514	519	19	538		1.36187	3.5316
	0.388745	1.54641	2.14266	1.54783	0.909175		G2/M	23.5	22.27	25.85	23.59	31.6	25.54	28.31	30.9				5	1	2.34			0.208456	0.251625			0.241156	0.492907			0.677982	0.684857		5	505	9	514	510	12	522		1.75097	2.29885
	0.411271	1.57654	2.44338	1.6551	1.02659																			0.215655	0.269571			0.283865	0.541362				0.702388		6	600	5	605	600	9	609		0.826446	1.47783
	0.613322	1.60666	2.7817	1.99226	1.08371			24h after auxin addition (right graph)																0.222172	0.270996			0.285366	0.572348				0.727903		nr of cells		42	3387		86	3461
	0.618327	1.65687	2.83808	2.11486	1.12814			RPE1 OsTIR1-mAID RIOK1 + mock					RPE1 OsTIR1-mAID RIOK1+ auxin											0.238406	0.272526			0.29774					0.76504
	0.640868	2.169	2.83808	2.92708	1.15194		n experiment	1	2	3	4	5	1	2	3	4	5							0.275391	0.275928			0.302631			mean	0.607126	0.674089
	0.726085	2.61083	4.07857	3.21826	1.15829		G0/G1	67.77	76.3	75.49	75.85	74.29	81.49	88.73	85.18	84.65	86.79							0.29686	0.278723			0.302797			Exp2	0.0389688	0.0271652
	0.729944	3.2535	4.77399	3.81594	1.46293		S	8.58	8.93	9.94	10.58	11.6	2.9	3.7	3.14	2.71	2.17								0.27903			0.322597				0.273758	0.0726856
	0.739298	3.32379	4.86797				G2/M	23.65	14.78	14.57	13.56	14.1	15.61	9.59	11.68	12.64	11.03								0.28425			0.334607				0.320619	0.202167
	0.901154	3.94637	5.28146																				mean	0.220894	0.25398			0.424373				0.363467	0.215801
	0.912469	4.06687	5.99568																				Exp2	0.0866126	0.131521			0.4758				0.370066	0.235431
	1.00013	4.47858	6.46556																					0.0894119	0.139202		mean	0.300685	0.452241			0.388375	0.247407
	1.08785																							0.0947549	0.155613		Exp2	0.087226	0.071328			0.412341	0.272921
	1.1096																							0.0975218	0.155719			0.089226	0.154364			0.426857	0.282589
	1.12048																							0.101247	0.168468			0.091284	0.200139			0.436756	0.284989
	1.15312																							0.101588	0.172101			0.095095	0.339777			0.438609	0.342457
	1.40332																							0.107425				0.103689	0.441032			0.446608	0.34546
	1.4142																							0.111658				0.120295	0.444265			0.453988	0.41813
	1.55562																							0.111658				0.120901				0.469346	0.427268
	1.5665																							0.12217				0.122236				0.50751
	1.62089																							0.129276				0.146556				0.544779
	1.62089																							0.129276				0.148498			mean	0.392803	0.259575
	1.64265																							0.12932				0.170136			Exp3	0.107092	0.0835077
	1.72967																							0.12932			mean	0.11774	0.275151			0.125408	0.151306
	1.78407																							0.138977			Exp3	0.146067	0.173413			0.143137	0.18953
	2.11042																							0.139114				0.148109	0.182185			0.15542	0.291557
	2.73049																							0.143448				0.15166	0.191077			0.159372	0.293542
	3.39408																							0.143658				0.153928	0.19644			0.161438	0.299531
	3.48111																							0.147729				0.154965	0.196923			0.172921
	4.19908																						mean	0.11864	0.153771			0.164907	0.215874			0.176521
	n=34	n=16	n=16	n=12	n=12																		Exp3	0.15948	0.195637			0.169144	0.221403			0.193631
																								0.208851	0.292135			0.175399	0.226919			0.196778
																								0.243647	0.345872			0.178656	0.235536			0.205385
																								0.245115	0.357457			0.185172	0.235936			0.214483
																								0.251886	0.357968			0.190236	0.250799			0.223241
																								0.307093	0.363426			0.259872	0.263574			0.234682
																								0.354689	0.371158			0.27854	0.272624			0.304215
																								0.35627	0.37435			0.290711	0.280634		mean	0.184915	0.218162
																								0.371695	0.422374			0.330599	0.30152			n (cells) = 34	n (cells) = 26
																								0.373591	0.49917			0.331265	0.339582
																								0.386883	0.529012			0.339952
																								0.401885				0.341829
																								0.419008				0.40232
																								0.457177			mean	0.231228	0.236527
																							mean	0.324091	0.373505		Exp4	0.219376	0.202188
																							Exp 4	0.0609719	0.0827982			0.244876	0.240443
																								0.103319	0.0977544			0.265965	0.256181
																								0.107799	0.115662			0.276675	0.256887
																								0.110935	0.13588			0.29088	0.272606
																								0.115067	0.202809			0.295499	0.281729
																								0.115694				0.312521	0.285765
																								0.125095				0.318057	0.290385
																								0.133887				0.33355	0.291129
																								0.138904				0.333663	0.296412
																								0.142161				0.336139	0.320559
																								0.16112				0.385237	0.339003
																							mean	0.119541	0.126981			0.418504	0.350496
																							Exp5	0.0131046	0.0473379			0.443237	0.360619
																								0.0193288	0.0559614			0.44989	0.368441
																								0.033502	0.0592252			0.469652	0.39231
																								0.0550227	0.0653459			0.476906	0.409017
																								0.056864	0.0658703				0.416161
																								0.0586107	0.067604				0.42974
																								0.0668879	0.0689258				0.479777
																								0.0687934	0.0733534		mean	0.345331	0.326992
																								0.0731569	0.0758118		Exp5	0.302735	0.324467
																								0.0732399	0.0759964			0.307566	0.371886
																								0.0752946	0.0760193			0.312748	0.421348
																								0.0819977	0.0807099			0.333772	0.436742
																								0.0880081	0.0843618			0.363599	0.439053
																								0.0936716	0.0843732			0.364876	0.514091
																								0.0940413	0.0851727			0.373065	0.520251
																								0.0977677	0.0898785			0.384218	0.54543
																								0.0986001	0.0959062			0.384443	0.587721
																								0.103498	0.097273			0.405289	0.674907
																								0.104767	0.0978654			0.410763	0.802538
																								0.10566	0.106683			0.410781	1.02259
																								0.122653	0.109086			0.412712
																								0.123737	0.118533			0.42918
																								0.144136	0.137415			0.448287
																							mean	0.0805367	0.0834222			0.448972
																							Exp 6	0.0728596	0.109367			0.474957
																								0.0848704	0.130833			0.497756
																								0.0853224	0.162072			0.525339
																								0.107209	0.2369			0.609938
																								0.118341	0.244783		mean	0.41005	0.555086
																								0.118379	0.261218		Exp6	0.08692	0.245613
																								0.132436	0.26799			0.087531	0.31552
																								0.133741				0.102264	0.346356
																								0.171385				0.128721	0.352981
																								0.18959				0.142343	0.357296
																							mean	0.121413	0.20188			0.146998	0.369098
																								n (cells) = 86	n (cells) = 63			0.148473	0.370584
																												0.157102	0.43423
																												0.158564	0.502373
																												0.191121
																												0.242976
																												0.306905
																											mean	0.158327	0.366006
																											Exp7	0.028526	0.093205
																												0.030069	0.098228
																												0.04	0.109114
																												0.050875	0.12021
																												0.053173	0.127646
																												0.056407	0.132564
																												0.066658	0.134586
																												0.067088	0.140338
																												0.070248	0.145859
																												0.070651	0.14587
																												0.07291	0.152244
																												0.074685	0.162164
																												0.074696	0.163763
																												0.075894	0.16618
																												0.079528	0.169316
																												0.080654	0.170294
																												0.084575	0.1737
																												0.08475	0.18
																												0.087772	0.180626
																												0.091497	0.181272
																												0.093494	0.182336
																												0.098029	0.183909
																												0.098976	0.186705
																												0.099265	0.188716
																												0.099416	0.195047
																												0.100888	0.197589
																												0.104541	0.20089
																												0.111156	0.203661
																												0.113136	0.203911
																												0.118286	0.212209
																												0.135222	0.237292
																												0.143754	0.238262
																												0.145295	0.242635
																												0.148877	0.24322
																												0.153	0.254168
																												0.15703	0.258923
																												0.164839	0.265286
																												0.168698	0.288559
																												0.169031	0.29873
																												0.169759	0.325274
																												0.172652
																												0.173884
																												0.173981
																												0.175012
																												0.177282
																												0.179229
																												0.179366
																												0.183104
																												0.18398
																												0.198823
																												0.206892
																												0.22231
																												0.257707
																												0.272599
																											mean	0.123892	0.188863
																												n (cells) = 146	n (cells) = 109

## Sheet: Suppl Fig 3
Supplementary Figure 3a									Supplementary Figure 3b					Supplementary Figure 3c						Supplementary Figure 3d
	CEN3									periCEN3, up	CEN3 core	periCEN3, down
Cq	38.2362	31.1773	17.2946	10.8238					RIO1	38.552	0.619204	7024.3			RIO1	RIO1-AID	RIO1 + auxin	RIO1-AID + auxin			Time (min)	RIO1-AID + mock				RIO1-AID + auxin
Log10 (CEN/periCEN molecules)	1.78431	3.4325	5.01145	6.61786						45.6997	0.635051	7484.18		CEN5	0.790955	0.707574	0.81588	5.06637		CEN3	0	263.964	357.864	307.349		894.332	809.158	851.745
	CEN5									56.6812	0.678269	8961.86			0.847724	1.06754	0.856443	5.08984			15	6938.35	11131.2	2935.18	5326.35	28737.9	30722.5	38575.5	41233
Cq	35.8832	30.589	24.7065	19.6475	13.5297					66.2025	1.81627	9973.68			0.990801	1.08997	1.06543	5.58266			30	5083.24	3491.68	1475.27		49963.4	49213.8	79902.2	78701.3
Log10 (CEN/periCEN molecules)	0.37071	1.93593	3.5698	5.16248	6.74829					74.2134	2.11946	10701.5			1.01162	1.09249	1.12617	5.71315			45	2124.89	2124.89	3331.66	1149.48	19573.1	19871.2	37689.7	38268.9
	CEN8								RIO1-AID	27.3222	0.504903	6902.06			1.21994	1.3701	1.16993	6.65206			60	803.113	1092.46	835.988	405.7	29359.7	28456.8	30262.5
Cq	30.0008	29.6478	27.0595	23.53	19.0593	15.0592	11.6473			36.0404	0.585153	8235.42		periCEN5	0.753493	0.84033	0.791869	9.41928			75	792.562	792.562	378.039	430.288	945.437	988.024	1473.52	1541.66
Log10 (CEN/periCEN molecules)	0.61785	1.6476	2.64989	3.63845	4.64074	5.61557	6.61786			62.155	1.24647	8957.5			0.813191	0.899782	0.872564	9.68378			90	3114.23	2984.76	2083.82	1370.78	7878.64	7188.73	6609.54	6021.84
	periCEN3									70.7393	1.65632	10920.8			0.97041	0.967425	0.948246	9.86434			105	3750.48	5542.87	4262.92	2495.67	4318.35	4633.49	5323.41	5715.21
Cq	32.3537	28.8242	16.471	10.7061						86.2962	2.13349	11201.4			1.12246	1.13866	1.03049	10.5366			120	4247.44	3826.31	4036.87		25100.9	24249.2	31889.3	30799.1
Log10 (CEN/periCEN molecules)	1.79863	3.43937	5.03891	6.61786					RIO1-AID+ auxin	1096.91	16.2219	61185.5			1.2072	1.18162	1.21789	12.3472			135	2998.17	2903.45	829.841	568.595	56973.2	61640.8	69809	75532.8
	periCEN5									1185.57	24.8618	70076.1		CEN8	0.754236	1.30052	0.786063	3.93612		periCEN3	0	658.505	1120.31	761.129	957.825	2206.89	2058.35	2037.13	2206.89
Cq	32.942	27.2948	22.1182	16.471	10.7061					1634.67	27.6228	71998.5			0.897993	1.06496	0.86304	3.95191			15	3779.99	2728.09	3874.06	4070.76	4901.85	4604.76	4137.92	3777.18
Log10 (CEN/periCEN molecules)	0.34325	1.94966	3.57117	4.8055	6.75516					2228.8	27.817	73703.7			0.964078	0.715651	0.998269	5.98334			30	1590.67	2069.59	1154.52	1342.66	3671.08	5220.15	6429.69	3649.86
	periCEN8									3125.9	33.2893	89494.8			1.10998	0.65475	1.11535	6.33281			45	1385.42	1026.24	1291.35	1069	1633.95	1782.49	2291.77	2037.13
Cq	33.1773	28.4713	24.9418	21.8829	18.0005	14.118	11.2944								1.36459	1.26978	1.20816	8.52474			60	940.721	932.169	1274.25	1291.35	2122.01	1400.53	2291.77	2312.99
Log10 (CEN/periCEN molecules)	0.652175	1.63387	2.62929	3.63845	4.62701	5.61557	6.61099							periCEN8	0.878128	0.83348	0.885351	7.20897			75	932.169	812.441	838.097	1205.83	1633.95	1994.69	1591.51	1124.67
															0.952638	0.945469	1.01045	7.58307			90	1274.25	1582.12	1761.71	2035.38	1931.03	1909.81	1888.59	1591.51
															1.03527	1.05746	1.03886	7.95717			105	2762.3	2557.05	3164.24	3403.7	2100.79	2122.01	1676.39	2355.43
															1.13682	1.27845	1.04247	9.81044			120	1411.08	1650.54	1530.81		3692.3	3649.86	3140.58	1061.01
															1.1607	1.49944	1.16878	11.6637			135	1659.09	1830.13	1282.8	1325.56	5771.87	5007.95	4371.34	4116.7

## Sheet: Suppl Fig 4
	Supplementary Figure 4c
	All strains plus auxin
	CEN3 RNA								periCEN3 RNA
	RIO1	RIO1-AID	TRF4-AID	RIO1-AID TRF4-AID	RAT1-AID	RIO1-AID RAT1-AID	RIO1-AID TRF4-AID RAT1-AID		RIO1	RIO1-AID	TRF4-AID	RIO1-AID TRF4-AID	RAT1-AID	RIO1-AID RAT1-AID	RIO1-AID TRF4-AID RAT1-AID
	0.745	11.35	1.35	18.13	22.15	24.75	77.62		0.765	21.47	1.29	14.44	9.76	29.47	14.44
	0.935	14.545	1.37	21.6833	25.81	25.895	82.83		0.925	23.22	1.53	15.61	9.87	30.23	15.61
	1.01	16.22	1.6	25.63	26.27	29.92	84.38		1.01	39.29	1.75	17.61	10.27	30.24	17.61
	1.07	20.24	1.68	28.5967	27.26	30.14	89.15		1.12	42.745	2.26	19.375	12.57	30.56	19.375
	1.35	27.5567	2.06	30.85	27.49	31.32	89.68		1.25	47.18	2.52	20.5	13.24	32.02	20.5

## Sheet: Suppl Fig 6
Supplementary Figure 6f									Supplementary Figure 6g
RIO1-AID + mock				RIO1-AID + auxin					Averages of 3 biological repeats
G1	S	Metaphase	Ana	G1	S	Metaphase	Anaphase		G1	S	Metaphase	Anaphase
0	0	0	0	0	0	0	0		0.114421	0.0837069	0.0806256	0.0598316
0	0	0	0	0	0	0	0		0.134	0.0855752	0.121677	0.0681997
0	0	0	0	0	0	0	0		0.189698	0.0876	0.24387	0.107399
0	0	0	0	5.55556	0	0	0			0.116332	0.328987	0.132008
0	0	0	0	5.55556	0	0	9.09091					0.283984
0	0	0	0	8.69565	0	7.69231	11.1111					0.312932
0	0	0	0	9.09091	0	9.09091	14.2857
0	0	0	0	10	11.1111	9.52381	15.7895
0	0	0	0	11.1111	12.5	13.3333	20
0	0	0	0	12.5	16.6667	17.6471	22.2222
0	0	0	0	16.6667	16.6667	20	25
5.55556	0	0	5.55556	16.6667	20	23.5294	28.5714
5.88235	0	9.09091	7.14286	18.1818	20	25	30
				25	21.4286	27.7778	35.7143
				33.3333	25	30.7692	36.3636
				50	28.5714	75	40

[truncated: 2 more sheets: Suppl Fig 7, Suppl Fig 8]
